# Supplementary material for: TP53 Mutation-Specific Dysregulation of Store-Operated Calcium Entry and Apoptotic Sensitivity in Triple-Negative Breast Cancer
Source: Cancers (Basel). 2025 May 10;17(10):1614. doi: 10.3390/cancers17101614 (PMC12110487; doi:10.3390/cancers17101614)
Supplement: Supplementary file 1 [file cancers-17-01614-s001.zip]

Archive with 1 entries (1 files):
- cancers-3577517-supplementary.pptx
